# Supplementary material for: Cytochrome P450 27C1 Level Dictates Lung Cancer Tumorigenicity and Sensitivity towards Multiple Anticancer Agents and Its Potential Interplay with the IGF-1R/Akt/p53 Signaling Pathway
Source: Int J Mol Sci. 2022 Jul 16;23(14):7853. doi: 10.3390/ijms23147853 (PMC9324654; doi:10.3390/ijms23147853)
Supplement: Supplementary file 1 [file ijms-23-07853-s001.zip]

Archive with 1 entries (1 files):
- ijms-1766562-supplementary.pdf
